# Supplementary material for: Dendritic Cell-Based Immunotherapy in Advanced Sarcoma and Neuroblastoma Pediatric Patients: Anti-cancer Treatment Preceding Monocyte Harvest Impairs the Immunostimulatory and Antigen-Presenting Behavior of DCs and Manufacturing Process Outcome
Source: Front Oncol. 2019 Oct 25;9:1034. doi: 10.3389/fonc.2019.01034 (PMC6823179; doi:10.3389/fonc.2019.01034)
Supplement: Supplementary Table 3 — Source data: CBC parameters, manufacturing details, and QC parameters. [file Table_3.XLSX]

## Sheet: List1
Pt No. / batch	KDO-0101	KDO-0102	KDO-0103	KDO-0109	KDO-0111	KDO-0114	KDO-0115	KDO-0118	KDO-0119	KDO-0120	KDO-0121	KDO-0122	KDO-0124	KDO-0131	KDO-0133	KDO-0135	KDO-0137	KDO-0139	KDO-0141	KDO-0142	KDO-0143	KDO-0144	KDO-0147
CBC prior to monocyte harvest
WBC (x10e9/L)	1978-03-01	1947-05-01	2021-06-01	1966-04-01	1989-03-01	1971-07-01	1999-04-01	2019-01-08	19.59	2017-08-01	1978-04-01	1984-04-01	2023-04-01	2017-06-01	1942-06-01	2019-07-04	5	1931-05-01	1995-04-01	1952-08-01	2022-05-01	1982-03-01	2027-04-01
RBC (x10e12/L)	1992-02-01	1951-04-01	1947-03-01	1958-03-01	1965-03-01	1933-03-01	2019-06-04	1999-02-01	1984-03-01	1944-03-01	2019-06-04	1963-03-01	1973-03-01	1965-03-01	1977-04-01	1952-03-01	1943-04-01	2019-06-03	1957-04-01	2019-08-04	2019-03-03	5	1953-03-01
Hemoglobin	98	120	104	103	105	97	131	98	121	103	118	108	123	108	135	113	130	100	139	121	97	142	113
Hematocrit	0.28	0.36	0.31	0.29	0.31	0.29	0.37	0.29	0.37	0.3	0.35	0.31	0.37	0.33	0.42	0.32	0.39	0.3	0.41	0.37	0.28	0.42	0.32
MCV (fL)	95.9	79.6	88.2	82.4	84.4	86.5	90	98.3	95.6	87.8	86.9	86	98.7	89.6	87.6	90.3	87.1	83.1	89.3	91.2	85.8	84.2	90.7
Blood platelets	135	239	95	213	168	396	127	194	178	291	152	118	162	314	277	87	299	322	301	158	537	177	126
MCHC (pg)	33.6	2019-06-26	30	2019-08-28	2019-08-28	2019-01-29	32.3	32.8	2019-05-31	2019-09-29	2019-01-29	2019-08-29	33	2019-06-29	2019-03-28	32.1	2019-03-29	2019-08-27	2019-04-30	2019-07-29	2019-04-29	2019-04-28	32
MCH (g/L)	350	334	340	349	341	337	356	333	330	341	334	346	334	330	323	355	337	334	341	325	343	337	353
RDW (%)	NA	2019-01-15	2019-03-15	2019-03-17	2019-06-17	2019-05-12	2019-07-15	2019-04-18	2019-05-17	2019-08-14	2019-08-15	2019-08-13	2019-01-14	2019-02-16	2019-06-12	2019-06-12	2019-04-15	2019-01-20	2019-03-13	2019-05-15	2019-04-14	2019-03-15	2019-05-11
Neutrophils (%)	43.4	53.6	83.1	80.5	37.1	78.3	68.8	75.8	84.3	50.1	54.9	50.8	47.1	52.5	67.9	34.4	39.4	61.3	37.8	59.1	44.5	60.5	2019-08-30
Lymphocytes (%)	46.3	2019-02-28	2019-05-04	2019-04-06	2019-01-22	2019-05-09	2019-08-12	2019-08-08	2019-07-03	2019-06-22	2019-03-20	2019-05-14	2019-07-26	2019-05-28	2019-03-14	46.4	46.6	2019-08-16	47.5	2019-03-18	2019-04-23	2019-07-27	48.9
Monocytes (%)	2019-05-09	11	2019-03-11	2019-09-12	2019-04-25	2019-04-10	2019-02-11	2019-06-09	2019-06-10	2019-04-24	2019-07-16	2019-01-23	2019-05-16	2019-09-14	2019-03-14	2019-09-14	2019-04-08	20	2019-03-12	2019-06-12	2019-08-14	2019-04-08	2019-01-17
Eosinophils (%)	0.8	2019-06-06	0.3	0	2019-08-01	2019-02-01	2019-08-06	2019-06-05	0.8	0.7	2019-05-06	0.2	2019-05-09	0.5	3	2019-04-03	2019-08-04	0.2	2019-04-01	2019-02-08	0.2	2019-06-02	2019-03-02
Basophils (%)	0	0.4	0.2	0	0.5	0.3	0.2	0.1	0.1	0.4	0.6	0.2	0	2019-03-01	0.2	0.9	0.6	0.8	0.4	0.9	0.8	0.5	0.7
IG (%)	0	0.2	0.6	0.2	2019-01-13	0.3	0.2	0.1	0.5	2019-08-01	1	2019-02-11	0.2	2019-03-02	0.3	0	0.2	0.9	0.6	0.9	2019-03-16	0.3	0.2
Neutrophils (x10e9/L)	1964-01-01	1994-02-01	2016-05-01	1975-03-01	1944-01-01	2019-05-06	1943-03-01	2014-06-01	16.53	2019-09-04	1962-02-01	1946-02-01	1999-01-01	2024-03-01	1936-04-01	1962-01-01	1997-01-01	2026-03-01	1987-01-01	2019-03-05	1933-02-01	1931-02-01	1931-01-01
Lymphocytes (x10e9/L)	1975-01-01	1954-01-01	0.28	0.3	0.86	0.73	0.64	0.71	0.72	1985-01-01	0.97	0.7	2013-01-01	1976-01-01	0.92	2018-02-01	1933-02-01	0.89	1935-02-01	1956-01-01	2022-01-01	2019-06-01	2019-09-02
Monocytes (x10e9/L)	0.36	0.6	0.7	0.6	0.99	0.8	0.56	0.78	2019-07-02	1999-01-01	0.8	2019-12-01	0.7	0.92	0.92	0.7	0.42	2019-06-01	0.61	2019-07-01	0.77	0.32	0.73
Eosinophils (x10e9/L)	0.03	0.36	0.02	0	0.07	0.09	0.34	0.45	0.15	0.06	0.31	0.01	0.4	0.03	0.19	0.16	0.24	0.01	0.07	0.7	0.01	0.1	0.1
Basophils (x10e9/L)	0	0.02	0.01	0	0.02	0.02	0.01	0.01	0.02	0.03	0.03	0.01	0	0.08	0.01	0.04	0.03	0.04	0.02	0.08	0.04	0.02	0.03
IG (x10e9/L)	0	0.01	0.04	0.01	0.51	0.02	0.01	0.01	0.1	0.15	0.05	0.54	0.01	0.14	0.02	0	0.01	0.05	0.03	0.08	0.85	0.01	0.01
NRBC (x10e9/L)	0	0	0.03	0	0.02	0	0	0	0	0	0	0.03	0	0.02	0	0	0	0	0	0	0	0	0
NRBC/100 WBC	0	0	0.4	0	0.5	0	0	0	0	0	0	0.7	0	0.3	0	0	0	0	0	0	0	0	0
leukapheresis product - mononuclears
RBC (x10e9/ml)	500	220	410	550	290	340	190	220	410	220	270	390	350	530	910	150	1180	150	450	150	150	200	200
WBC (x10e6/ml)	100.3	56.6	70.9	68	48.9	44.9	52.1	37.5	75.9	60.4	79.3	56.1	79.3	33	42.5	61.35	62	60.05	84.65	33.55	44.25	47.6	37.4
WBC (x10e6)	8526	4803	5814	5984	4157	3592	4168	3000	6075	4832	6344	4488	6344	2640	3400	5031	4960	4804	6772	2684	3540	4141	3104
Monocytes (% of WBC)	23.1	17	33	70.4	37.1	60.7	69.2	53.7	37.5	21.7	29.2	37.1	41.3	31.1	25.6	18.1	19.3	47.3	27.9	32.6	34.2	20	19.3
Granulocytes (% of WBC)	0.2	2	3.7	1.7	5.3	4.5	6.81	5.4	4.7	1.1	1.6	29.4	0.9	3.8	19.8	8.1	4.1	7.1	0.2	13.5	13.8	0.2	1.6
B-cells (%)	5.9	5.5	5.5	5	8.3	0.9	5.2	4	7	0.7	0.8	3.6	1.9	3	3.7	2.7	4.3	2.1	5.2	6.6	3.1	3.4	4
T-cells (%)	72.3	66.8	45.4	24.9	46.9	27.2	13	26.9	50.8	27.9	15.2	23.6	42.1	57.1	50.8	51.9	67.1	41.2	57.3	32.4	42.7	56.5	30.5
DC manufacturing
monocyte extraction	elutriation	elutriation	elutriation	elutriation	elutriation	elutriation	elutriation	elutriation	adherence	elutriation	elutriation	elutriation	elutriation	adherence	adherence	adherence	elutriation	elutriation	adherence	adherence	adherence	adherence	adherence
flasks (n)	3	3	3	3	3	3	2	3	3	2	2	3	2	3	3	2	3	3	3	3	3	3	3
seeded monocytes (x10e6)	501	501	501	501	501	501	334	501	501	334	334	501	334	501	501	334	501	501	501	501	501	501	501
harvested DCs (x10e6)	160	178	15	188	100	218.5	30	136	100	0	68.5	10	104	90	17.5	51	6	72	56	61	55	71	60
yield %	0.319361	0.355289	0.0299401	0.37525	0.199601	0.436128	0.0898204	0.271457	0.199601	0	0.20509	0.0199601	0.311377	0.179641	0.0349301	0.152695	0.011976	0.143713	0.111776	0.121756	0.10978	0.141717	0.11976
QC results
Sterility	sterile	sterile	sterile	sterile	sterile	sterile	sterile	sterile	sterile	NA	sterile	sterile	sterile	sterile	sterile	sterile	sterile	sterile	sterile	sterile	sterile	sterile	sterile
Mycoplasma	negative	negative	negative	negative	negative	negative	negative	negative	negative	NA	negative	negative	negative	negative	negative	negative	negative	negative	negative	negative	negative	negative	negative
Viability (%)	91.2	99.5	99.1	99.7	98.8	95.6	93	92.8	92.9	NA	98.9	84.7	88.5	93.6	98.1	83.1	90.9	95.9	95.7	92.3	94.2	94.7	92.7
CD80 - D0 (%)	11.7	2.8	1.7	13.8	10.2	11.9	21.2	14.8	7.7	NA	5.6	29.5	4.6	8.1	8	15.3	6.5	17.8	72.6	10.9	41	3.3	86
CD86 - D0 (%)	74.2	78.3	86.8	86.3	75.7	93.9	95.8	82.6	95.5	NA	98.3	88.1	83.7	91.2	99.6	97.6	95.9	96.9	95.5	94.2	98.4	99.5	98.1
MHC II - D0 (%)	20.1	65.3	95.8	64.1	73.4	86.7	96.4	80.5	88	NA	25	82.5	80.6	61.7	88.7	2.5	95	99.1	8.7	51.5	99.7	95.4	28.9
CD83 - D0 (%)	1.3	70.6	0.5	2.9	23.2	3.8	34.6	7.3	13.1	NA	4.2	15.6	16.7	1.6	3.5	20.8	0.4	40.4	86.4	13	21	7.5	60.9
CD14 - D0 (%)	1.36	1.5	29.1	34.7	15.2	34	39.3	34.7	68.9	NA	39.8	39	15.3	7.1	2	13.7	9.6	26.6	6.6	1.2	12.3	1.7	4.4
CD197 - D0 (%)	NA	NA	NA	NA	NA	88.1	92	95.7	72.9	NA	99.2	92	85.9	95.2	98.1	91.6	92.7	89.6	93.2	85	90.9	90.4	72.6
CD80 - D2 (%)	91	62.4	96.7	61.5	33.1	83.4	93.3	87.7	85.6	NA	77.4	55.4	89.7	81.1	60.7	81.5	77.2	91.6	97.2	25.4	93.6	60.2	98.4
CD86 - D2 (%)	97.4	97.3	99.6	98.6	99.5	98.8	98.5	98.6	99.4	NA	99.9	96.7	99.5	99.4	99.7	98.5	99.9	98.8	99.8	95.3	99.8	99.9	99.9
MHC II - D2 (%)	95.1	98.8	99.9	95.8	96.4	99.4	99.5	98.6	98.5	NA	99.7	65.2	97	92.9	95.3	89	89.3	97.9	99.5	62.6	80.6	94.1	97
CD83 - D2 (%)	79.4	74	69.2	61.7	37.8	79.6	60.8	60.8	60.8	NA	60.7	69.2	89.2	60.7	66.2	62	61.8	68.8	64.5	12.4	63.4	13.3	63.2
CD14 - D2 (%)	9.12	6.8	14.8	41.3	45.1	20	17.9	19.9	13.1	NA	19.7	71	4.8	34	11.4	17.3	19.2	12.1	4	7.9	18	16.4	14.4
CD197 - D2 (%)	NA	NA	NA	NA	NA	97.2	96.7	98.8	93.4	NA	99.6	96.2	99.4	97.9	97.6	94.1	94.6	98	98.2	71.5	94.2	97.6	97.3
IL-12 (pg/10e6 DB)	2165	369	10466	389	8.6	3015	80824	1329.4	4541	NA	356.7	160.5	5352.45	756.6	889.51	730.4	1948.65	16385.3	29156	78.3	22285.1	119.2	1857.8
IL-10 (pg/10e6 DB)	45.8	25	507	180.98	6.1	68.3	1001	415.9	220	NA	170	10.5	213.8	93.15	3.54	45.1	17.625	1731.34	482.1	29.51	641.66	40.5	197.7
IL-12/IL-10 ratio	47.3	15.1	20.6	2.14941	1.4	44.1	81	3.19	5.5	NA	2.1	15.3	25	8.1	245.6	16.2	110.56	9.46	60.5	2.65	34.73	2.9	9.4
allo-MLR (%)	67.6	56	47.4	80.9	42.7	88.2	55.4	83.6	54.5	NA	63.3	30.4	68.6	62.6	98.1	85.7	72.9	83.4	84.5	39.1	28.6	88.6	89.4
auto-MLR (%)	5	6.5	37.4	-2.6	-0.4	11.1	32.3	18	NA	NA	0.7	2.8	8.8	5	NA	3.4	15.6	8.9	11.8	6.3	20.2	3.1	9.1
