# Supplementary material for: Dendritic Cell-Based Immunotherapy in Advanced Sarcoma and Neuroblastoma Pediatric Patients: Anti-cancer Treatment Preceding Monocyte Harvest Impairs the Immunostimulatory and Antigen-Presenting Behavior of DCs and Manufacturing Process Outcome
Source: Front Oncol. 2019 Oct 25;9:1034. doi: 10.3389/fonc.2019.01034 (PMC6823179; doi:10.3389/fonc.2019.01034)
Supplement: Supplementary Material 1 — html. Interactive—medications 60 days prior to monocyte harvest. [file Data_Sheet_1.ZIP]

Archive with 1 entries (1 files):
- SM6 interactive, therapy 60 days.html
